# Supplementary material for: Economic outcomes associated with diagnosed behavioral symptoms among patients with dementia in the United States: a health care claims database analysis
Source: BMC Geriatr. 2023 Feb 17;23:99. doi: 10.1186/s12877-023-03780-x (PMC9936641; doi:10.1186/s12877-023-03780-x)
Supplement: Supplementary file 1 — Additional file1: Supplementary Table 1. ICD-10 Diagnostic Codes for Dementia [24]. [file 12877_2023_3780_MOESM1_ESM.xlsx]

## Sheet: Sheet1
Supplementary Material
Supplementary Table 1. ICD-10 Diagnostic Codes for Dementia [24]
Codes	Description
F01.5X	Vascular dementia
F02.8X	Dementia in other diseases classified elsewhere
F03.9X	Unspecified dementia
G30.X	Alzheimer's disease
G31.0	Frontotemporal dementia
G31.83	Dementia with Lewy bodies
F01.51	Vascular dementia with behavioral disturbance
F02.81	Dementia in other diseases classified elsewhere with behavioral disturbance
F03.91	Unspecified dementia with behavioral disturbance
