# Supplementary material for: Economic outcomes associated with diagnosed behavioral symptoms among patients with dementia in the United States: a health care claims database analysis
Source: BMC Geriatr. 2023 Feb 17;23:99. doi: 10.1186/s12877-023-03780-x (PMC9936641; doi:10.1186/s12877-023-03780-x)
Supplement: Supplementary file 2 — Additional file 2: Supplementary Table 2. ICD-10 Diagnostic Codes for Behavioral Disturbances [24]. [file 12877_2023_3780_MOESM2_ESM.xlsx]

## Sheet: Sheet1
Supplementary Table 2: ICD-10 Diagnostic Codes for Behavioral Disturbances [24]
Behavioral disturbance
	Codes	Description
Agitation	R45.1	Restlessness and agitation
Aggression	R45.6	Violent behavior
Aggression	F91.8	Other conduct disorders
Psychosis	R44.1	Visual hallucinations
Psychosis	R44.2	Other hallucinations
Psychosis	R44.3	Hallucinations, unspecified
Psychosis	F06.0	Psychotic disorder with hallucinations due to known physiological condition
Psychosis	F06.2	Psychotic disorder with delusions due to known physiological condition
Psychosis	F23	Brief psychotic disorder
Psychosis	F24	Shared psychotic disorder
Psychosis	F28	Other psychotic disorders not due to a substance or known physiological condition
Psychosis	F29	Unspecified psychosis not due to a substance or known physiological condition
Psychosis	F32.3	Major depressive disorder, single episode, severe with psychotic features
Psychosis	F33.3	Major depressive disorder, recurrent, severe with psychotic symptoms
Delirium	F05	Delirium due to known physiological condition
Wandering	Z91.83	Wandering in diseases classified elsewhere
